# Supplementary material for: CPT1A, CYGB, and MRPL3 in pre-eclampsia: biomarkers identified from oxidative stress-related gene analysis
Source: PeerJ. 2026 Jul 30;14:e21572. doi: 10.7717/peerj.21572 (PMC13429108; doi:10.7717/peerj.21572)
Supplement: Supplemental Information 1 [file peerj-14-21572-s001.xls]

## Sheet: Sheet1
ITEM TO CHECK	IMPORTANCE	CHECKLIST
EXPERIMENTAL DESIGN
Definition of experimental and control groups	E	Line 142-146
Number within each group	E	Line 142-146
Assay carried out by core lab or investigator's lab?	D	Line 142-146
Acknowledgement of authors' contributions	D	Line 142-146
SAMPLE
Description	E	Line 151-160
Volume/mass of sample processed	D	Line 151-160
Microdissection or macrodissection	E	Line 151-160
Processing procedure	E	Line 151-160
If frozen - how and how quickly?	E	Line 151-160
If fixed - with what, how quickly?	E	Line 151-160
Sample storage conditions and duration (especially for FFPE samples)	E	Line 151-160
NUCLEIC ACID EXTRACTION
Procedure and/or instrumentation	E	Line 151-160
Name of kit and details of any modifications	E	Line 151-160
Source of additional reagents used	D	Line 151-160
Details of DNase or RNAse treatment	E	Line 151-160
Contamination assessment (DNA or RNA)	E	Line 151-160
Nucleic acid quantification	E	Line 151-160
Instrument and method	E	Line 151-160
Purity (A260/A280)	D	Line 151-160
Yield	D	Line 151-160
RNA integrity method/instrument	E	Line 151-160
RIN/RQI or Cq of 3' and 5' transcripts	E	Line 151-160
Electrophoresis traces	D	Line 151-160
Inhibition testing (Cq dilutions, spike or other)	E	Line 151-160
REVERSE TRANSCRIPTION
Complete reaction conditions	E	Line 151-160
Amount of RNA and reaction volume	E	Line 151-160
Priming oligonucleotide (if using GSP) and concentration	E	Line 151-160
Reverse transcriptase and concentration	E	Line 151-160
Temperature and time	E	Line 151-160
Manufacturer of reagents and catalogue numbers	D	Line 151-160
Cqs with and without RT	D*	Line 151-160
Storage conditions of cDNA	D	Line 151-160
qPCR TARGET INFORMATION
If multiplex, efficiency and LOD of each assay.	E	Line 151-160
Sequence accession number	E	Line 151-160
Location of amplicon	D	Line 151-160
Amplicon length	E	Line 151-160
In silico specificity screen (BLAST, etc)	E	Line 151-160
Pseudogenes, retropseudogenes or other homologs?	D	Line 151-160
Sequence alignment	D	Line 151-160
Secondary structure analysis of amplicon	D	Line 151-160
Location of each primer by exon or intron (if applicable)	E	Line 151-160
What splice variants are targeted?	E	Line 151-160
qPCR OLIGONUCLEOTIDES
Primer sequences	E	Line 151-160
RTPrimerDB Identification Number	D	Line 151-160
Probe sequences	D**	Line 151-160
Location and identity of any modifications	E	Line 151-160
Manufacturer of oligonucleotides	D	Line 151-160
Purification method	D	Line 151-160
qPCR PROTOCOL
Complete reaction conditions	E	Line 151-160
Reaction volume and amount of cDNA/DNA	E	Line 151-160
Primer, (probe), Mg++ and dNTP concentrations	E	Line 151-160
Polymerase identity and concentration	E	Line 151-160
Buffer/kit identity and manufacturer	E	Line 151-160
Exact chemical constitution of the buffer	D	Line 151-160
Additives (SYBR Green I, DMSO, etc.)	E	Line 151-160
Manufacturer of plates/tubes and catalog number	D	Line 151-160
Complete thermocycling parameters	E	Line 151-160
Reaction setup (manual/robotic)	D	Line 151-160
Manufacturer of qPCR instrument	E	Line 151-160
qPCR VALIDATION
Evidence of optimisation (from gradients)	D	Line 151-160
Specificity (gel, sequence, melt, or digest)	E	Line 151-160
For SYBR Green I, Cq of the NTC	E	Line 151-160
Standard curves with slope and y-intercept	E	Line 151-160
PCR efficiency calculated from slope	E	Line 151-160
Confidence interval for PCR efficiency or standard error	D	Line 151-160
r2 of standard curve	E	Line 151-160
Linear dynamic range	E	Line 151-160
Cq variation at lower limit	E	Line 151-160
Confidence intervals throughout range	D	Line 151-160
Evidence for limit of detection	E	Line 151-160
If multiplex, efficiency and LOD of each assay.	E	Line 151-160
DATA ANALYSIS
qPCR analysis program (source, version)	E	Line 151-160
Cq method determination	E	Line 151-160
Outlier identification and disposition	E	Line 151-160
Results of NTCs	E	Line 151-160
Justification of number and choice of reference genes	E	Line 151-160
Description of normalisation method	E	Line 151-160
Number and concordance of biological replicates	D	Line 151-160
Number and stage (RT or qPCR) of technical replicates	E	Line 151-160
Repeatability (intra-assay variation)	E	Line 151-160
Reproducibility (inter-assay variation, %CV)	D	Line 151-160
Power analysis	D	Line 151-160
Statistical methods for result significance	E	Line 151-160
Software (source, version)	E	Line 151-160
Cq or raw data submission using RDML	D	Line 151-160
Table 1. MIQE checklist for authors, reviewers and editors. All essential information (E) must be submitted with the manuscript. Desirable
information (D) should be submitted if available. If using primers obtained from RTPrimerDB, information on qPCR target, oligonucleotides,
protocols and validation is available from that source.
*: Assessing the absence of DNA using a no RT assay is essential when first extracting RNA. Once the sample has been validated as
RDNA-free, inclusion of a no-RT control is desirable, but no longer essential.
**: Disclosure of the probe sequence is highly desirable and strongly encouraged. However, since not all commercial pre-designed assay
vendors provide this information, it cannot be an essential requirement. Use of such assays is advised against.
